# Supplementary material for: Molecular and epidemiological analysis of a Burkholderia cepacia sepsis outbreak from a tertiary care hospital in Bangladesh
Source: PLoS Negl Trop Dis. 2020 Apr 9;14(4):e0008200. doi: 10.1371/journal.pntd.0008200 (PMC7173934; doi:10.1371/journal.pntd.0008200)
Supplement: S1 Data — (XLSX) [file pntd.0008200.s002.xlsx]

## Sheet: Figure 4
Strain ID	Codes for global strains used in the figure	ST type	country	source	year	TEM116	OXA-243	ant(2'')-Ia	aph(6)-Id	aph(3'')-Ia	aph(3'')-Ib	aadA2	sul1	cmlA1	tet(C)	tet(D)	ARR-2	ceoA	adeF	qacH	amrA
ATCC-25416	BC79	ST10	Unknown	environmental	1948	no	no	no	no	no	no	no	no	no	no	yes	no	yes	yes	no	yes
b98	This study	ST1578	Bangladesh	Human	2017	no	no	yes	yes	no	yes	yes	yes	yes	yes	no	yes	yes	yes	yes	yes
b100	This study	ST1578	Bangladesh	Human	2017	no	no	yes	yes	no	yes	yes	yes	yes	yes	no	yes	yes	yes	yes	yes
b101	This study	ST1578	Bangladesh	Human	2017	no	no	yes	yes	no	yes	yes	yes	yes	yes	no	yes	yes	yes	yes	yes
b111	This study	ST1578	Bangladesh	Human	2017	no	no	yes	yes	no	yes	yes	yes	yes	yes	no	yes	yes	yes	yes	yes
b124	This study	ST1578	Bangladesh	Human	2017	no	no	yes	yes	no	yes	yes	yes	yes	yes	no	yes	yes	yes	yes	yes
b13	This study	ST1578	Bangladesh	Human	2016	no	no	yes	yes	no	yes	yes	yes	yes	yes	no	yes	yes	yes	yes	yes
b163	This study	ST1578	Bangladesh	Human	2017	no	no	yes	yes	no	yes	yes	yes	yes	yes	no	yes	yes	yes	yes	yes
b19	This study	ST1578	Bangladesh	Human	2016	no	no	yes	yes	no	yes	yes	yes	yes	yes	no	yes	yes	yes	yes	yes
b212	This study	ST1578	Bangladesh	Human	2017	no	no	yes	yes	no	yes	yes	yes	yes	yes	no	yes	yes	yes	yes	yes
b219	This study	ST1578	Bangladesh	Human	2017	no	no	yes	yes	no	yes	yes	yes	yes	yes	no	yes	yes	yes	yes	yes
b6	This study	ST1578	Bangladesh	Human	2016	no	no	yes	yes	no	yes	yes	yes	yes	yes	no	yes	yes	yes	yes	yes
b64	This study	ST1578	Bangladesh	Human	2016	no	no	yes	yes	no	yes	yes	yes	yes	yes	no	yes	yes	yes	yes	yes
b84	This study	ST1578	Bangladesh	Human	2017	no	no	yes	yes	no	yes	yes	yes	yes	yes	no	yes	yes	yes	yes	yes
b99	This study	ST1578	Bangladesh	Human	2017	no	no	yes	yes	no	yes	yes	yes	yes	yes	no	yes	yes	yes	yes	yes
Bu72	BC72	ST44	Unknown	Unknown	Unknown	no	no	no	no	yes	no	no	no	no	no	yes	no	yes	yes	no	yes
DDS7H-2	BC75	ST807	Unknown	environmental	Unknown	no	no	no	no	no	no	no	no	no	no	yes	no	no	yes	no	yes
dm93	This study	ST1578	Bangladesh	Human	2016	no	no	yes	yes	no	yes	yes	yes	yes	yes	no	yes	yes	yes	yes	yes
DWS16B-4	BC76	ST807	Australia	Unknown	Unknown	no	no	no	no	no	no	no	no	no	no	yes	no	no	yes	no	yes
DWS37UF10B-2	BC73	ST810	Unknown	environmental	Unknown	no	no	no	no	no	no	no	no	no	no	yes	no	no	yes	no	yes
FDAARGOS_345	BC78	ST10	Unknown	environmental	Unknown	no	no	no	no	no	no	no	no	no	no	yes	no	yes	yes	no	yes
FDAARGOS_388	BC80	ST10	Unknown	environmental	Unknown	no	no	no	no	no	no	no	no	no	no	yes	no	yes	yes	no	yes
FL-2-3-10-S1-D0	BC2	ST1592	USA	environmental	2012	no	no	no	no	no	no	no	no	no	no	yes	no	yes	yes	no	yes
FL-4-2-10-S1-D0	BC83	ST962	USA	environmental	2012	no	no	no	no	no	no	no	no	no	no	yes	no	yes	yes	no	yes
FL-6-3-10-S1-D0	BC7	ST1583	USA	environmental	2012	no	no	no	no	no	no	no	no	no	no	yes	no	yes	yes	no	yes
INT1-BP232	BC4	ST1597	Thailand	environmental	2007	no	no	no	no	no	no	no	no	no	no	yes	no	yes	yes	no	yes
INT1-BP233	BC5	ST1597	Thailand	environmental	2007	no	no	no	no	no	no	no	no	no	no	yes	no	yes	yes	no	yes
INT1-BP277	BC36	ST1606	Thailand	environmental	2007	no	no	no	no	no	no	no	no	no	no	yes	no	yes	yes	no	yes
INT25-BP2	BC37	ST1606	Thailand	environmental	2007	no	no	no	no	no	no	no	no	no	no	yes	no	yes	yes	no	yes
INT3-BP101	BC50	ST1613	Thailand	environmental	2007	no	no	no	no	no	no	no	no	no	no	yes	no	yes	yes	no	yes
INT3-BP104	BC52	ST1613	Thailand	environmental	2007	no	no	no	no	no	no	no	no	no	no	yes	no	yes	yes	no	yes
INT3-BP105	BC46	ST1613	Thailand	environmental	2007	no	no	no	no	no	no	no	no	no	no	yes	no	yes	yes	no	yes
INT3-BP107	BC48	ST1613	Thailand	environmental	2007	no	no	no	no	no	no	no	no	no	no	yes	no	yes	yes	no	yes
INT3-BP108	BC54	ST1613	Thailand	environmental	2007	no	no	no	no	no	no	no	no	no	no	yes	no	yes	yes	no	yes
INT3-BP109	BC56	ST1613	Thailand	environmental	2007	no	no	no	no	no	no	no	no	no	no	yes	no	yes	yes	no	yes
INT3-BP120	BC39	ST1613	Thailand	environmental	2007	no	no	no	no	no	no	no	no	no	no	yes	no	yes	yes	no	yes
INT3-BP121	BC49	ST1613	Thailand	environmental	2007	no	no	no	no	no	no	no	no	no	no	yes	no	yes	yes	no	yes
INT3-BP131	BC55	ST1613	Thailand	environmental	2007	no	no	no	no	no	no	no	no	no	no	yes	no	yes	yes	no	yes
INT3-BP132	BC40	ST1613	Thailand	environmental	2007	no	no	no	no	no	no	no	no	no	no	yes	no	yes	yes	no	yes
INT3-BP133	BC41	ST1613	Thailand	environmental	2007	no	no	no	no	no	no	no	no	no	no	yes	no	yes	yes	no	yes
INT3-BP142	BC38	ST1613	Thailand	environmental	2007	no	no	no	no	no	no	no	no	no	no	yes	no	yes	yes	no	yes
INT3-BP144	BC42	ST1613	Thailand	environmental	2007	no	no	no	no	no	no	no	no	no	no	yes	no	yes	yes	no	yes
INT3-BP156	BC43	ST1613	Thailand	environmental	2007	no	no	no	no	no	no	no	no	no	no	yes	no	yes	yes	no	yes
INT3-BP157	BC53	ST1613	Thailand	environmental	2007	no	no	no	no	no	no	no	no	no	no	yes	no	yes	yes	no	yes
INT3-BP169	BC57	ST1613	Thailand	environmental	2007	no	no	no	no	no	no	no	no	no	no	yes	no	yes	yes	no	yes
INT3-BP177	BC19	ST1600	Thailand	environmental	2007	no	yes	no	no	no	no	no	no	no	no	yes	no	yes	yes	no	yes
INT3-BP185	BC51	ST1613	Thailand	environmental	2007	no	no	no	no	no	no	no	no	no	no	yes	no	yes	yes	no	yes
INT3-BP97	BC45	ST1613	Thailand	environmental	2007	no	no	no	no	no	no	no	no	no	no	yes	no	yes	yes	no	yes
INT3-BP98	BC44	ST1613	Thailand	environmental	2007	no	no	no	no	no	no	no	no	no	no	yes	no	yes	yes	no	yes
INT3-BP99	BC47	ST1613	Thailand	environmental	2007	no	no	no	no	no	no	no	no	no	no	yes	no	yes	yes	no	yes
JBK9	BC71	ST1331	South Korea	environmental	2011	no	no	no	no	no	no	no	no	no	no	yes	no	yes	yes	no	yes
LK29	BC69	ST1617	Australia	environmental	2010	yes	no	no	no	no	no	no	no	no	no	yes	no	no	yes	no	yes
LMG16656	BC74	ST28	UK	Human	1989	no	no	no	no	no	no	no	no	no	no	no	no	no	yes	no	yes
LO6	BC70	ST472	Thailand	Human	2014	no	no	no	no	no	no	no	no	no	yes	no	no	no	yes	no	yes
MSMB0859	BC64	ST1614	Australia	environmental	2010	no	no	no	no	no	no	no	no	no	no	yes	no	yes	yes	no	yes
MSMB1055WGS	BC61	ST1591	Australia	environmental	2011	no	no	no	no	no	no	no	no	no	no	yes	no	yes	yes	no	yes
MSMB1061WGS	BC58	ST1601	Australia	environmental	2011	no	no	no	no	no	no	no	no	no	no	yes	no	yes	yes	no	yes
MSMB1062WGS	BC59	ST1601	Australia	environmental	2011	no	no	no	no	no	no	no	no	no	no	yes	no	yes	yes	no	yes
MSMB1063WGS	BC8	ST1587	Australia	environmental	2011	no	no	no	no	no	no	no	no	no	no	yes	no	yes	yes	no	yes
MSMB1129	BC3	ST1584	Australia	environmental	2011	no	no	no	no	no	no	no	no	no	no	yes	no	yes	yes	no	yes
MSMB1184WGS	BC63	ST1615	Australia	environmental	Unknown	no	no	no	no	no	no	no	no	no	no	yes	no	yes	yes	no	yes
MSMB1213WGS	BC91	ST1610	Australia	environmental	2011	no	no	no	no	no	no	no	no	no	no	yes	no	yes	yes	no	yes
MSMB1224	BC62	ST1593	Australia	environmental	2011	no	no	no	no	no	no	no	no	no	no	yes	no	yes	yes	no	yes
MSMB1228WGS	BC87	ST1611	Australia	environmental	2011	no	no	no	no	no	no	no	no	no	no	yes	no	yes	yes	no	yes
MSMB1256WGS	BC33	ST1588	Australia	environmental	2011	no	no	no	no	no	no	no	no	no	no	yes	no	yes	yes	no	yes
MSMB1302	BC67	ST1616	Australia	environmental	2011	no	no	no	no	no	no	no	no	no	no	yes	no	yes	yes	no	yes
MSMB1329WGS	BC23	ST1602	Australia	environmental	2011	no	no	no	no	no	no	no	no	no	no	yes	no	yes	yes	no	yes
MSMB1330WGS	BC26	ST1602	Australia	environmental	2011	no	no	no	no	no	no	no	no	no	no	yes	no	yes	yes	no	yes
MSMB1331WGS	BC27	ST1602	Australia	environmental	2011	no	no	no	no	no	no	no	no	no	no	yes	no	yes	yes	no	yes
MSMB1332WGS	BC24	ST1602	Australia	environmental	2011	no	no	no	no	no	no	no	no	no	no	yes	no	yes	yes	no	yes
MSMB1333WGS	BC29	ST1602	Australia	environmental	2011	no	no	no	no	no	no	no	no	no	no	yes	no	yes	yes	no	yes
MSMB1334WGS	BC31	ST1602	Australia	environmental	2011	no	no	no	no	no	no	no	no	no	no	yes	no	yes	yes	no	yes
MSMB1337WGS	BC30	ST1602	Australia	environmental	2011	no	no	no	no	no	no	no	no	no	no	yes	no	yes	yes	no	yes
MSMB1338WGS	BC25	ST1602	Australia	environmental	2011	no	no	no	no	no	no	no	no	no	no	yes	no	yes	yes	no	yes
MSMB1339WGS	BC13	ST1582	Australia	environmental	2011	no	no	no	no	no	no	no	no	no	no	yes	no	yes	yes	no	yes
MSMB1383WGS	BC32	ST1602	Australia	environmental	2011	no	no	no	no	no	no	no	no	no	no	yes	no	yes	yes	no	yes
MSMB1384WGS	BC28	ST1602	Australia	environmental	2011	no	no	no	no	no	no	no	no	no	no	yes	no	yes	yes	no	yes
MSMB1486WGS	BC81	ST1609	Australia	environmental	2011	no	no	no	no	no	no	no	no	no	no	yes	no	yes	yes	no	yes
MSMB1510WGS	BC88	ST698	Australia	environmental	2011	no	no	no	no	no	no	no	no	no	no	yes	no	yes	yes	no	yes
MSMB1513WGS	BC82	ST1609	Australia	environmental	2011	no	no	no	no	no	no	no	no	no	no	yes	no	yes	yes	no	yes
MSMB1533WGS	BC20	ST795	Australia	environmental	2011	no	no	no	no	no	no	no	no	no	no	yes	no	yes	yes	no	yes
MSMB1819WGS	BC9	ST1586	Australia	environmental	2012	no	no	no	no	no	no	no	no	no	no	yes	no	yes	yes	no	yes
MSMB1820	BC66	ST1620	Australia	environmental	2012	no	no	no	no	no	no	no	no	no	no	yes	no	yes	yes	no	yes
MSMB1824WGS	BC1	ST1590	Australia	environmental	2012	no	no	no	no	no	no	no	no	no	no	yes	no	yes	yes	no	yes
MSMB1829WGS	BC21	ST795	Australia	environmental	2012	no	no	no	no	no	no	no	no	no	no	yes	no	yes	yes	no	yes
MSMB1830	BC22	ST795	Australia	environmental	2012	no	no	no	no	no	no	no	no	no	no	yes	no	yes	yes	no	yes
MSMB1831WGS	BC6	ST1619	Australia	environmental	2012	no	no	no	no	no	no	no	no	no	no	yes	no	yes	yes	no	yes
MSMB1906	BC65	ST1598	Australia	environmental	2012	no	no	no	no	no	no	no	no	no	no	yes	no	yes	yes	no	yes
MSMB2027WGS	BC16	ST1594	Australia	environmental	2012	no	no	no	no	no	no	no	no	no	no	yes	no	yes	yes	no	yes
MSMB2095WGS	BC12	ST1605	Australia	environmental	2012	no	no	no	no	no	no	no	no	no	no	yes	no	yes	yes	no	yes
MSMB2099WGS	BC10	ST1604	Australia	environmental	2012	no	no	no	no	no	no	no	no	no	no	yes	no	yes	yes	no	yes
MSMB2164WGS	BC89	ST698	Australia	environmental	2011	no	no	no	no	no	no	no	no	no	no	yes	no	yes	yes	no	yes
MSMB2165WGS	BC90	ST698	Australia	environmental	2011	no	no	no	no	no	no	no	no	no	no	yes	no	yes	yes	no	yes
MSMB2177WGS	BC86	ST1595	Australia	environmental	2011	no	no	no	no	no	no	no	no	no	no	yes	no	yes	yes	no	yes
MSMB2210WGS	BC34	ST1580	Australia	environmental	2011	no	no	no	no	no	no	no	no	no	no	yes	no	yes	yes	no	yes
MSMB2211WGS	BC84	ST1608	Australia	environmental	2011	no	no	no	no	no	no	no	no	no	no	yes	no	yes	yes	no	yes
MSMB591WGS	BC60	ST1581	Australia	environmental	2010	no	no	no	no	no	no	no	no	no	no	yes	no	yes	yes	no	yes
MSMB593WGS	BC14	ST1585	Australia	environmental	2010	no	no	no	no	no	no	no	no	no	no	yes	no	yes	yes	no	yes
MSMB616WGS	BC15	ST1599	Australia	environmental	2010	no	no	no	no	no	no	no	no	no	no	yes	no	yes	yes	no	yes
MSMB648WGS	BC85	ST1612	Australia	environmental	2010	no	no	no	no	no	no	no	no	no	no	yes	no	yes	yes	no	yes
MSMB724WGS	BC17	ST1596	Australia	environmental	2006	no	no	no	no	no	no	no	no	no	no	yes	no	yes	yes	no	yes
MSMB839WGS	BC11	ST1603	Australia	environmental	2010	no	no	no	no	no	no	no	no	no	no	yes	no	yes	yes	no	yes
NBRC14074	BC77	ST10	Japan	environmental	Unknown	no	no	no	no	no	no	no	no	no	no	yes	no	yes	yes	no	yes
RB-39	BC68	ST1618	Malaysia	environmental	2012	no	no	no	no	no	no	no	no	no	no	yes	no	yes	yes	no	yes
RF2-non_BP4	BC35	ST1607	Thailand	environmental	2007	no	no	no	no	no	no	no	no	no	no	yes	no	yes	yes	no	yes
RF3-non_BP5	BC18	ST1589	Thailand	environmental	2007	no	no	no	no	no	no	no	no	no	no	yes	no	yes	yes	no	yes

## Sheet: Table 2
	MIC (mg/L)
Strain ID	Amoxicillin-clavulanate			Piperacillin-tazobactam			Ceftriaxone			Ceftazidime			Cefotaxime			Cefepime			Imipenem			Meropenem			Ciprofloxacin			Levofloxacin			Amikacin			Gentamicin			Fosfomycin			Trimethoprim-sulfamethoxazole			Tigecycline			Colistin
	1st	2nd	3rd	1st	2nd	3rd	1st	2nd	3rd	1st	2nd	3rd	1st	2nd	3rd	1st	2nd	3rd	1st	2nd	3rd	1st	2nd	3rd	1st	2nd	3rd	1st	2nd	3rd	1st	2nd	3rd	1st	2nd	3rd	1st	2nd	3rd	1st	2nd	3rd	1st	2nd	3rd	1st	2nd	3rd
dm93	>256	>256	>256	4	4	4	8	4	8	4	4	4	16	16	16	8	4	8	8	4	8	4	4	4	2	2	2	4	4	4	64	64	64	>256	>256	>256	>256	>256	>256	32	32	32	16	16	8	>256	>256	>256
bl19	>256	>256	>256	8	8	8	16	32	16	8	8	4	32	32	32	16	8	16	8	8	4	4	4	4	1	1	2	4	4	2	256	256	256	>256	>256	>256	>256	>256	>256	64	32	64	4	4	4	>256	>256	>256
bl06	>256	>256	>256	8	8	16	16	32	16	8	8	16	32	32	32	16	16	8	8	8	4	4	4	4	1	1	2	4	4	2	256	256	256	>256	>256	>256	>256	>256	>256	32	32	32	16	8	16	>256	>256	>256
bl13	>256	>256	>256	8	8	4	16	16	8	8	8	4	32	32	32	16	8	16	8	8	8	4	2	4	2	2	2	4	4	2	256	256	256	>256	>256	>256	>256	>256	>256	32	64	32	16	8	16	>256	>256	>256
bl64	>256	>256	>256	2	2	1	4	4	2	2	2	2	8	4	8	8	8	4	8	8	8	2	2	2	2	2	1	4	4	2	64	64	64	>256	>256	>256	>256	>256	>256	64	64	32	8	4	8	>256	>256	>256
bl84	>256	>256	>256	8	8	4	16	8	16	4	4	4	16	32	16	16	8	16	8	4	8	4	4	4	2	2	2	4	4	2	256	256	256	>256	>256	>256	>256	>256	>256	64	64	64	16	8	16	>256	>256	>256
bl98	>256	>256	>256	2	2	2	4	4	4	2	2	2	8	4	8	8	4	8	8	4	8	2	2	2	2	2	1	4	4	2	64	64	64	>256	>256	>256	>256	>256	>256	64	64	64	8	4	8	>256	>256	>256
bl99	>256	>256	>256	16	16	8	32	32	32	8	4	8	32	32	32	32	32	32	8	4	8	4	4	4	2	2	1	4	4	2	256	256	256	>256	>256	>256	>256	>256	>256	32	32	64	4	4	4	>256	>256	>256
bl100	>256	>256	>256	8	4	8	16	8	16	4	4	4	32	32	32	16	16	16	8	8	8	4	4	4	2	2	1	4	4	2	256	256	256	>256	>256	>256	>256	>256	>256	64	64	64	8	4	8	>256	>256	>256
bl101	>256	>256	>256	2	2	2	4	2	4	2	2	2	8	4	8	8	8	8	8	4	8	2	4	2	2	2	2	4	4	2	64	64	64	>256	>256	>256	>256	>256	>256	32	32	32	8	4	8	>256	>256	>256
bl111	>256	>256	>256	2	4	2	4	2	4	2	2	2	8	4	8	8	8	8	8	8	8	2	4	4	1	1	2	2	2	1	256	256	256	>256	>256	>256	>256	>256	>256	64	64	64	4	2	4	>256	>256	>256
bl124	>256	>256	>256	2	8	2	16	32	16	8	16	8	16	16	32	16	8	16	8	8	8	4	4	4	2	2	1	4	4	4	256	256	256	>256	>256	>256	>256	>256	>256	64	64	64	16	16	8	>256	>256	>256
bl163	>256	>256	>256	16	8	16	32	32	32	16	16	16	32	16	32	8	8	8	8	8	4	4	4	4	2	2	1	4	4	2	128	128	128	>256	>256	>256	>256	>256	>256	32	32	32	16	8	16	>256	>256	>256
bl212	>256	>256	>256	8	4	8	16	8	16	16	8	16	16	16	32	16	16	16	8	8	8	4	4	4	2	2	2	4	4	4	128	128	128	>256	>256	>256	>256	>256	>256	64	64	64	16	8	16	>256	>256	>256
b219	>256	>256	>256	16	32	16	32	64	32	32	16	32	32	32	64	32	32	32	8	8	8	4	4	2	2	2	2	4	4	2	64	64	64	>256	>256	>256	>256	>256	>256	64	64	64	16	16	8	>256	>256	>256

## Sheet: Figure 5
Strain ID	Codes for global strains used in the figure	bimA	boaAB	pilABCDNOQRSTV	fliQ	flgC	flgI	lfgB	lfgG	lfgH	lfhA	lfiE	flpF	orfH	orfM	htpB	flmH	nueA	plr/gapA	gmhA	manC	wcbABCDEFGHIJKLMNOPQRST	wzm/wzt2	algC	algU	algW	cpsF	rmlA	rmlB	rmlC	wbjD/wecB	wbaZ	wecC	cheABDRWYZ	flgABCDEFGHIJKLMN	flhABFG	fliACDEFGHIJKLMNOPQRS	motAB	tsr	bspI2/bspI3	bspR2R3R4R5	pmlI/bspI1	pmlR/bspR1	bapABC	basJ	bicAP	bipBCD	bopACE	bprABCDPQ
ATCC-25416	BC79	yes	yes	yes	no	no	no	no	no	no	no	no	no	no	no	no	no	no	no	yes	yes	yes	yes	no	no	no	no	no	no	no	no	no	no	yes	yes	yes	yes	yes	yes	yes	yes	yes	yes	yes	yes	yes	yes	yes	yes
b.98	This study	yes	yes	yes	no	no	no	no	no	no	no	no	yes	no	no	yes	no	no	no	yes	yes	yes	yes	no	no	no	no	no	no	no	yes	no	no	yes	yes	yes	yes	yes	yes	yes	yes	yes	yes	yes	yes	yes	yes	yes	yes
b100	This study	yes	yes	yes	no	no	no	no	no	no	no	no	yes	no	no	yes	no	no	no	yes	yes	yes	yes	no	no	no	no	yes	no	no	yes	no	no	yes	yes	yes	yes	yes	yes	yes	yes	yes	yes	yes	yes	yes	yes	yes	yes
b101	This study	yes	yes	yes	no	no	no	no	no	no	no	no	yes	no	no	yes	no	no	no	yes	yes	yes	yes	no	no	no	no	no	no	no	yes	no	no	yes	yes	yes	yes	yes	yes	yes	yes	yes	yes	yes	yes	yes	yes	yes	yes
b111	This study	yes	yes	yes	no	no	no	no	no	no	no	no	no	no	no	no	no	no	no	yes	yes	yes	yes	no	no	no	no	no	no	no	yes	no	no	yes	yes	yes	yes	yes	yes	yes	yes	yes	yes	yes	yes	yes	yes	yes	yes
b124	This study	yes	yes	yes	no	no	no	no	no	no	no	no	yes	no	no	yes	no	no	no	yes	yes	yes	yes	no	no	no	no	no	no	no	yes	no	no	yes	yes	yes	yes	yes	yes	yes	yes	yes	yes	yes	yes	yes	yes	yes	yes
b13	This study	yes	yes	yes	no	no	no	no	no	no	no	no	yes	no	no	yes	no	no	no	yes	yes	yes	yes	no	no	no	no	no	no	no	yes	no	no	yes	yes	yes	yes	yes	yes	yes	yes	yes	yes	yes	yes	yes	yes	yes	yes
b163	This study	yes	yes	yes	no	no	no	no	no	no	no	no	yes	no	no	yes	no	no	no	yes	yes	yes	yes	no	no	no	no	no	no	no	yes	no	no	yes	yes	yes	yes	yes	yes	yes	yes	yes	yes	yes	yes	yes	yes	yes	yes
b19	This study	yes	yes	yes	no	no	no	no	no	no	no	no	yes	no	no	yes	no	no	no	yes	yes	yes	yes	no	no	no	no	no	no	no	yes	no	no	yes	yes	yes	yes	yes	yes	yes	yes	yes	yes	yes	yes	yes	yes	yes	yes
b212	This study	yes	yes	yes	no	no	no	no	no	no	no	no	yes	no	no	yes	no	no	no	yes	yes	yes	yes	no	no	no	no	no	no	no	yes	no	no	yes	yes	yes	yes	yes	yes	yes	yes	yes	yes	yes	yes	yes	yes	yes	yes
b219	This study	yes	yes	yes	no	no	no	no	no	no	no	no	yes	no	no	yes	no	no	no	yes	yes	yes	yes	no	no	no	no	no	no	no	yes	no	no	yes	yes	yes	yes	yes	yes	yes	yes	yes	yes	yes	yes	yes	yes	yes	yes
b6	This study	yes	yes	yes	no	no	no	no	no	no	no	no	no	no	no	no	no	no	no	yes	yes	yes	yes	no	no	no	no	no	no	no	yes	no	no	yes	yes	yes	yes	yes	yes	yes	yes	yes	yes	yes	yes	yes	yes	yes	yes
b64	This study	yes	yes	yes	no	no	no	no	no	no	no	no	yes	no	no	yes	no	no	no	yes	yes	yes	yes	no	no	no	no	no	no	no	yes	no	no	yes	yes	yes	yes	yes	yes	yes	yes	yes	yes	yes	yes	yes	yes	yes	yes
b84	This study	yes	yes	yes	no	no	no	no	no	no	no	no	yes	no	no	yes	no	no	no	yes	yes	yes	yes	no	no	no	no	no	no	no	yes	no	no	yes	yes	yes	yes	yes	yes	yes	yes	yes	yes	yes	yes	yes	yes	yes	yes
b99	This study	yes	yes	yes	no	no	no	no	no	no	no	no	yes	no	no	yes	no	no	no	yes	yes	yes	yes	no	no	no	no	no	no	no	yes	no	no	yes	yes	yes	yes	yes	yes	yes	yes	yes	yes	yes	yes	yes	yes	yes	yes
Bu72	BC72	yes	yes	yes	no	no	no	yes	yes	no	yes	no	yes	no	no	no	no	no	no	yes	yes	yes	yes	no	no	no	no	no	no	no	yes	no	no	yes	yes	yes	yes	yes	yes	yes	yes	yes	yes	yes	yes	yes	yes	yes	yes
DDS7H-2	BC75	yes	yes	yes	no	no	no	no	no	no	no	no	yes	no	no	yes	no	no	no	yes	yes	yes	yes	no	no	no	no	no	no	no	yes	no	no	yes	yes	yes	yes	yes	yes	yes	yes	yes	yes	yes	yes	yes	yes	yes	yes
dm93	This study	yes	yes	yes	no	no	no	no	no	no	no	no	yes	no	no	yes	no	no	no	yes	yes	yes	yes	no	no	no	no	no	no	no	yes	no	no	yes	yes	yes	yes	yes	yes	yes	yes	yes	yes	yes	yes	yes	yes	yes	yes
DWS16B-4	BC76	No VF	no	no	no	no	no	no	no	no	no	no	no	no	no	no	no	no	no	no	no	no	no	no	no	no	no	no	no	no	no	no	no	no	no	no	no	no	no	no	no	no	no	no	no	no	no	no	no
DWS37UF10B-2	BC73	yes	yes	yes	no	no	no	no	no	no	no	no	yes	no	no	no	no	no	no	yes	yes	yes	yes	no	no	no	no	no	yes	no	yes	no	no	yes	yes	yes	yes	yes	yes	yes	yes	yes	yes	yes	yes	yes	yes	yes	yes
FDAARGOS_345	BC78	yes	yes	yes	no	no	no	no	no	no	no	no	yes	no	no	no	no	no	no	yes	yes	yes	yes	no	no	no	no	yes	no	no	yes	no	no	yes	yes	yes	yes	yes	yes	yes	yes	yes	yes	yes	yes	yes	yes	yes	yes
FDAARGOS_388	BC80	yes	yes	yes	no	no	no	no	no	no	no	no	yes	no	no	no	no	no	no	yes	yes	yes	yes	no	no	no	no	yes	no	no	yes	no	no	yes	yes	yes	yes	yes	yes	yes	yes	yes	yes	yes	yes	yes	yes	yes	yes
FL-2-3-10-S1-D0	BC2	yes	yes	yes	no	no	no	no	no	no	no	no	yes	no	no	no	no	no	no	yes	yes	yes	yes	no	no	no	no	no	no	no	yes	no	no	yes	yes	yes	yes	yes	yes	yes	yes	yes	yes	yes	yes	yes	yes	yes	yes
FL-4-2-10-S1-D0	BC83	yes	yes	yes	no	no	no	no	no	no	no	no	no	no	no	yes	no	no	no	yes	yes	yes	yes	no	no	no	no	no	no	no	no	no	no	yes	yes	yes	yes	yes	yes	yes	yes	yes	yes	yes	yes	yes	yes	yes	yes
FL-6-3-10-S1-D0	BC7	yes	yes	yes	no	no	no	no	no	no	no	no	yes	no	no	no	no	no	no	yes	yes	yes	yes	no	no	no	no	no	no	no	yes	no	no	yes	yes	yes	yes	yes	yes	yes	yes	yes	yes	yes	yes	yes	yes	yes	yes
INT1-BP232	BC4	yes	yes	yes	no	no	no	no	no	no	no	no	yes	no	no	no	no	no	no	yes	yes	yes	yes	no	no	no	no	no	no	no	yes	no	no	yes	yes	yes	yes	yes	yes	yes	yes	yes	yes	yes	yes	yes	yes	yes	yes
INT1-BP233	BC5	yes	yes	yes	no	no	no	no	no	no	no	no	yes	no	no	no	no	no	no	yes	yes	yes	yes	no	no	no	no	no	no	no	yes	no	no	yes	yes	yes	yes	yes	yes	yes	yes	yes	yes	yes	yes	yes	yes	yes	yes
INT1-BP277	BC36	yes	yes	yes	no	no	no	no	no	no	no	no	no	no	no	yes	no	no	no	yes	yes	yes	yes	no	no	no	no	no	no	no	no	no	no	yes	yes	yes	yes	yes	yes	yes	yes	yes	yes	yes	yes	yes	yes	yes	yes
INT25-BP2	BC37	yes	yes	yes	no	no	no	no	no	no	no	no	yes	no	no	yes	no	no	no	yes	yes	yes	yes	no	no	no	no	no	no	no	yes	no	no	yes	yes	yes	yes	yes	yes	yes	yes	yes	yes	yes	yes	yes	yes	yes	yes
INT3-BP101	BC50	yes	yes	yes	no	no	no	no	no	no	no	no	no	no	no	no	no	no	no	yes	yes	yes	yes	no	no	no	no	no	no	no	no	no	no	yes	yes	yes	yes	yes	yes	yes	yes	yes	yes	yes	yes	yes	yes	yes	yes
INT3-BP104	BC52	yes	yes	yes	no	no	no	no	no	no	no	no	yes	no	no	yes	no	no	no	yes	yes	yes	yes	no	no	no	no	no	no	no	yes	no	no	yes	yes	yes	yes	yes	yes	yes	yes	yes	yes	yes	yes	yes	yes	yes	yes
INT3-BP105	BC46	yes	yes	yes	no	no	no	no	no	no	no	no	no	no	no	no	no	no	no	yes	yes	yes	yes	no	no	no	no	no	no	no	no	no	no	yes	yes	yes	yes	yes	yes	yes	yes	yes	yes	yes	yes	yes	yes	yes	yes
INT3-BP107	BC48	yes	yes	yes	no	no	no	no	no	no	no	no	yes	no	no	yes	no	no	no	yes	yes	yes	yes	no	no	no	no	no	no	no	yes	no	no	yes	yes	yes	yes	yes	yes	yes	yes	yes	yes	yes	yes	yes	yes	yes	yes
INT3-BP108	BC54	yes	yes	yes	no	no	no	no	no	no	no	no	yes	no	no	yes	no	no	no	yes	yes	yes	yes	no	no	no	no	no	no	no	yes	no	no	yes	yes	yes	yes	yes	yes	yes	yes	yes	yes	yes	yes	yes	yes	yes	yes
INT3-BP109	BC56	yes	yes	yes	no	no	no	no	no	no	no	no	yes	no	no	yes	no	no	no	yes	yes	yes	yes	no	no	no	no	no	no	no	yes	no	no	yes	yes	yes	yes	yes	yes	yes	yes	yes	yes	yes	yes	yes	yes	yes	yes
INT3-BP120	BC39	yes	yes	yes	no	no	no	no	no	no	no	no	yes	no	no	yes	no	no	no	yes	yes	yes	yes	no	no	no	no	no	no	no	yes	no	no	yes	yes	yes	yes	yes	yes	yes	yes	yes	yes	yes	yes	yes	yes	yes	yes
INT3-BP121	BC49	yes	yes	yes	no	no	no	no	no	no	no	no	yes	no	no	yes	no	no	no	yes	yes	yes	yes	no	no	no	no	no	no	no	yes	no	no	yes	yes	yes	yes	yes	yes	yes	yes	yes	yes	yes	yes	yes	yes	yes	yes
INT3-BP131	BC55	yes	yes	yes	no	no	no	no	no	no	no	no	no	no	no	no	no	no	no	yes	yes	yes	yes	no	no	no	no	no	no	no	no	no	no	yes	yes	yes	yes	yes	yes	yes	yes	yes	yes	yes	yes	yes	yes	yes	yes
INT3-BP132	BC40	yes	yes	yes	no	no	no	no	no	no	no	no	no	no	no	no	no	no	no	yes	yes	yes	yes	no	no	no	no	no	no	no	no	no	no	yes	yes	yes	yes	yes	yes	yes	yes	yes	yes	yes	yes	yes	yes	yes	yes
INT3-BP133	BC41	yes	yes	yes	no	no	no	no	no	no	no	no	yes	no	no	yes	no	no	no	yes	yes	yes	yes	no	no	no	no	no	no	no	yes	no	no	yes	yes	yes	yes	yes	yes	yes	yes	yes	yes	yes	yes	yes	yes	yes	yes
INT3-BP142	BC38	yes	yes	yes	no	no	no	no	no	no	no	no	no	no	no	yes	no	no	no	yes	yes	yes	yes	no	no	no	no	no	no	no	no	no	no	yes	yes	yes	yes	yes	yes	yes	yes	yes	yes	yes	yes	yes	yes	yes	yes
INT3-BP144	BC42	yes	yes	yes	no	no	no	no	no	no	no	no	yes	no	no	yes	no	no	no	yes	yes	yes	yes	no	no	no	no	no	no	no	yes	no	no	yes	yes	yes	yes	yes	yes	yes	yes	yes	yes	yes	yes	yes	yes	yes	yes
INT3-BP156	BC43	yes	yes	yes	no	no	no	no	no	no	no	no	yes	no	no	yes	no	no	no	yes	yes	yes	yes	no	no	no	no	no	no	no	yes	no	no	yes	yes	yes	yes	yes	yes	yes	yes	yes	yes	yes	yes	yes	yes	yes	yes
INT3-BP157	BC53	yes	yes	yes	no	no	no	no	no	no	no	no	no	no	no	no	no	no	no	yes	yes	yes	yes	no	no	no	no	no	no	no	no	no	no	yes	yes	yes	yes	yes	yes	yes	yes	yes	yes	yes	yes	yes	yes	yes	yes
INT3-BP169	BC57	yes	yes	yes	no	no	no	no	no	no	no	no	yes	no	no	yes	no	no	no	yes	yes	yes	yes	no	no	no	no	no	no	no	yes	no	no	yes	yes	yes	yes	yes	yes	yes	yes	yes	yes	yes	yes	yes	yes	yes	yes
INT3-BP177	BC19	yes	yes	yes	no	no	no	no	no	no	no	no	no	yes	yes	no	no	no	no	yes	yes	yes	yes	no	no	no	yes	no	no	yes	yes	no	no	yes	yes	yes	yes	yes	yes	yes	yes	yes	yes	yes	yes	yes	yes	yes	yes
INT3-BP185	BC51	yes	yes	yes	no	no	no	no	no	no	no	no	yes	no	no	yes	no	no	no	yes	yes	yes	yes	no	no	no	no	no	no	no	yes	no	no	yes	yes	yes	yes	yes	yes	yes	yes	yes	yes	yes	yes	yes	yes	yes	yes
INT3-BP97	BC45	yes	yes	yes	no	no	no	no	no	no	no	no	yes	no	no	yes	no	no	no	yes	yes	yes	yes	no	no	no	no	no	no	no	yes	no	no	yes	yes	yes	yes	yes	yes	yes	yes	yes	yes	yes	yes	yes	yes	yes	yes
INT3-BP98	BC44	yes	yes	yes	no	no	no	no	no	no	no	no	no	no	no	yes	no	no	no	yes	yes	yes	yes	no	no	no	no	no	no	no	no	no	no	yes	yes	yes	yes	yes	yes	yes	yes	yes	yes	yes	yes	yes	yes	yes	yes
INT3-BP99	BC47	yes	yes	yes	no	no	no	no	no	no	no	no	yes	no	no	yes	no	no	no	yes	yes	yes	yes	no	no	no	no	no	no	no	no	no	no	yes	yes	yes	yes	yes	yes	yes	yes	yes	yes	yes	yes	yes	yes	yes	yes
JBK9	BC71	yes	yes	yes	no	no	no	no	no	no	no	no	yes	yes	no	no	no	no	no	yes	yes	yes	yes	no	no	no	yes	no	no	no	yes	yes	no	yes	yes	yes	yes	yes	yes	yes	yes	yes	yes	yes	yes	yes	yes	yes	yes
LK29	BC69	yes	yes	yes	no	no	no	no	no	no	no	no	yes	no	no	no	no	no	no	yes	yes	yes	yes	no	no	no	no	no	no	no	yes	no	no	yes	yes	yes	yes	yes	yes	yes	yes	yes	yes	yes	yes	yes	yes	yes	yes
LMG16656	BC74	yes	yes	yes	no	no	no	no	no	no	no	no	yes	no	no	no	no	no	no	yes	yes	yes	yes	no	no	no	no	no	no	no	yes	no	no	yes	yes	yes	yes	yes	yes	yes	yes	yes	yes	yes	yes	yes	yes	yes	yes
LO6	BC70	yes	yes	yes	yes	yes	yes	yes	yes	yes	yes	yes	no	no	no	no	no	no	no	yes	yes	yes	yes	no	no	no	no	no	no	no	yes	no	no	yes	yes	yes	yes	yes	yes	yes	yes	yes	yes	yes	yes	yes	yes	yes	yes
MSMB0859	BC64	yes	yes	yes	no	no	no	no	no	no	no	no	yes	no	no	no	no	no	no	yes	yes	yes	yes	no	no	no	no	no	no	no	yes	no	no	yes	yes	yes	yes	yes	yes	yes	yes	yes	yes	yes	yes	yes	yes	yes	yes
MSMB1055WGS	BC61	yes	yes	yes	no	no	no	no	no	no	no	no	no	no	no	no	no	no	no	yes	yes	yes	yes	no	no	no	no	no	no	no	no	no	no	yes	yes	yes	yes	yes	yes	yes	yes	yes	yes	yes	yes	yes	yes	yes	yes
MSMB1061WGS	BC58	yes	yes	yes	no	no	no	no	no	no	no	no	no	no	no	no	no	no	no	yes	yes	yes	yes	no	no	no	no	no	no	no	yes	no	no	yes	yes	yes	yes	yes	yes	yes	yes	yes	yes	yes	yes	yes	yes	yes	yes
MSMB1062WGS	BC59	yes	yes	yes	no	no	no	no	no	no	no	no	no	no	no	no	no	no	no	yes	yes	yes	yes	no	no	no	no	no	no	no	yes	no	no	yes	yes	yes	yes	yes	yes	yes	yes	yes	yes	yes	yes	yes	yes	yes	yes
MSMB1063WGS	BC8	yes	yes	yes	no	no	no	no	no	no	no	no	yes	no	no	no	no	no	no	yes	yes	yes	yes	no	no	no	no	no	no	no	yes	no	no	yes	yes	yes	yes	yes	yes	yes	yes	yes	yes	yes	yes	yes	yes	yes	yes
MSMB1129	BC3	yes	yes	yes	no	no	no	no	no	no	no	no	yes	yes	no	no	no	no	no	yes	yes	yes	yes	no	no	no	yes	no	no	no	yes	no	no	yes	yes	yes	yes	yes	yes	yes	yes	yes	yes	yes	yes	yes	yes	yes	yes
MSMB1184WGS	BC63	yes	yes	yes	no	no	no	no	no	no	no	no	yes	no	no	no	no	no	no	yes	yes	yes	yes	no	no	no	no	no	no	no	no	no	no	yes	yes	yes	yes	yes	yes	yes	yes	yes	yes	yes	yes	yes	yes	yes	yes
MSMB1213WGS	BC91	yes	yes	yes	no	no	no	no	no	no	no	no	yes	no	no	no	no	no	no	yes	yes	yes	yes	no	no	no	no	no	no	no	yes	no	no	yes	yes	yes	yes	yes	yes	yes	yes	yes	yes	yes	yes	yes	yes	yes	yes
MSMB1224	BC62	yes	yes	yes	no	no	no	no	no	no	no	no	yes	no	no	no	no	no	no	yes	yes	yes	yes	no	no	no	no	no	no	no	yes	no	no	yes	yes	yes	yes	yes	yes	yes	yes	yes	yes	yes	yes	yes	yes	yes	yes
MSMB1228WGS	BC87	yes	yes	yes	no	no	no	no	no	no	no	no	yes	no	no	no	no	no	no	yes	yes	yes	yes	no	no	no	no	no	no	no	yes	no	no	yes	yes	yes	yes	yes	yes	yes	yes	yes	yes	yes	yes	yes	yes	yes	yes
MSMB1256WGS	BC33	yes	yes	yes	no	no	no	no	no	no	no	no	yes	no	no	no	no	no	no	yes	yes	yes	yes	no	no	no	no	no	no	no	yes	no	no	yes	yes	yes	yes	yes	yes	yes	yes	yes	yes	yes	yes	yes	yes	yes	yes
MSMB1302	BC67	yes	yes	yes	no	no	no	no	no	no	no	no	yes	no	no	no	no	no	no	yes	yes	yes	yes	no	no	no	no	no	no	no	yes	no	no	yes	yes	yes	yes	yes	yes	yes	yes	yes	yes	yes	yes	yes	yes	yes	yes
MSMB1329WGS	BC23	yes	yes	yes	no	no	no	no	no	no	no	no	no	no	no	no	no	no	no	yes	yes	yes	yes	no	no	no	no	no	no	no	yes	no	no	yes	yes	yes	yes	yes	yes	yes	yes	yes	yes	yes	yes	yes	yes	yes	yes
MSMB1330WGS	BC26	yes	yes	yes	no	no	no	no	no	no	no	no	no	no	no	no	no	no	no	yes	yes	yes	yes	no	no	no	no	no	no	no	yes	no	no	yes	yes	yes	yes	yes	yes	yes	yes	yes	yes	yes	yes	yes	yes	yes	yes
MSMB1331WGS	BC27	yes	yes	yes	no	no	no	no	no	no	no	no	no	no	no	no	no	no	no	yes	yes	yes	yes	no	no	no	no	no	no	no	yes	no	no	yes	yes	yes	yes	yes	yes	yes	yes	yes	yes	yes	yes	yes	yes	yes	yes
MSMB1332WGS	BC24	yes	yes	yes	no	no	no	no	no	no	no	no	yes	no	yes	no	no	no	no	yes	yes	yes	yes	no	no	no	no	no	no	no	yes	no	no	yes	yes	yes	yes	yes	yes	yes	yes	yes	yes	yes	yes	yes	yes	yes	yes
MSMB1333WGS	BC29	yes	yes	yes	no	no	no	no	no	no	no	no	yes	no	no	no	no	no	no	yes	yes	yes	yes	no	no	no	no	no	no	no	yes	no	no	yes	yes	yes	yes	yes	yes	yes	yes	yes	yes	yes	yes	yes	yes	yes	yes
MSMB1334WGS	BC31	yes	yes	yes	no	no	no	no	no	no	no	no	yes	no	yes	no	no	no	no	yes	yes	yes	yes	no	no	no	no	no	no	no	yes	no	no	yes	yes	yes	yes	yes	yes	yes	yes	yes	yes	yes	yes	yes	yes	yes	yes
MSMB1337WGS	BC30	yes	yes	yes	no	no	no	no	no	no	no	no	no	no	no	no	no	no	no	yes	yes	yes	yes	no	no	no	no	no	no	no	no	no	no	yes	yes	yes	yes	yes	yes	yes	yes	yes	yes	yes	yes	yes	yes	yes	yes
MSMB1338WGS	BC25	no	no	no	no	no	no	no	no	no	no	no	no	no	no	no	no	no	no	no	no	no	no	no	no	no	no	no	no	no	no	no	no	no	no	no	no	no	no	no	no	no	no	no	no	no	no	no	no
MSMB1339WGS	BC13	yes	yes	yes	no	no	no	no	no	no	no	no	yes	no	yes	no	no	no	no	yes	yes	yes	yes	no	no	no	no	no	no	no	yes	no	no	yes	yes	yes	yes	yes	yes	yes	yes	yes	yes	yes	yes	yes	yes	yes	yes
MSMB1383WGS	BC32	yes	yes	yes	no	no	no	no	no	no	no	no	no	no	no	no	no	no	no	yes	yes	yes	yes	no	no	no	no	no	no	no	yes	no	no	yes	yes	yes	yes	yes	yes	yes	yes	yes	yes	yes	yes	yes	yes	yes	yes
MSMB1384WGS	BC28	yes	yes	yes	no	no	no	no	no	no	no	no	no	no	no	no	no	no	no	yes	yes	yes	yes	no	no	no	no	no	no	no	yes	no	no	yes	yes	yes	yes	yes	yes	yes	yes	yes	yes	yes	yes	yes	yes	yes	yes
MSMB1486WGS	BC81	yes	yes	yes	no	no	no	no	no	no	no	no	yes	no	no	no	no	no	no	yes	yes	yes	yes	no	no	no	no	no	no	no	yes	no	no	yes	yes	yes	yes	yes	yes	yes	yes	yes	yes	yes	yes	yes	yes	yes	yes
MSMB1510WGS	BC88	yes	yes	yes	no	no	no	no	no	no	no	no	yes	no	no	no	no	no	no	yes	yes	yes	yes	no	no	no	no	no	no	no	yes	no	no	yes	yes	yes	yes	yes	yes	yes	yes	yes	yes	yes	yes	yes	yes	yes	yes
MSMB1513WGS	BC82	yes	yes	yes	no	no	no	no	no	no	no	no	yes	no	no	no	no	no	no	yes	yes	yes	yes	no	no	no	no	no	no	no	yes	no	no	yes	yes	yes	yes	yes	yes	yes	yes	yes	yes	yes	yes	yes	yes	yes	yes
MSMB1533WGS	BC20	yes	yes	yes	no	no	no	no	no	no	no	no	no	no	no	no	no	no	no	yes	yes	yes	yes	no	no	no	no	no	no	no	no	no	no	yes	yes	yes	yes	yes	yes	yes	yes	yes	yes	yes	yes	yes	yes	yes	yes
MSMB1819WGS	BC9	yes	yes	yes	no	no	no	no	no	no	no	no	yes	no	no	yes	yes	yes	yes	yes	yes	yes	yes	no	yes	yes	no	no	yes	no	yes	no	no	yes	yes	yes	yes	yes	yes	yes	yes	yes	yes	yes	yes	yes	yes	yes	yes
MSMB1820	BC66	yes	yes	yes	no	no	no	no	no	no	no	no	yes	no	no	yes	yes	yes	yes	yes	yes	yes	yes	yes	yes	yes	no	no	yes	no	yes	no	no	yes	yes	yes	yes	yes	yes	yes	yes	yes	yes	yes	yes	yes	yes	yes	yes
MSMB1824WGS	BC1	yes	yes	yes	no	no	no	no	no	no	no	no	yes	no	no	no	no	no	no	yes	yes	yes	yes	no	no	no	no	no	no	no	yes	no	no	yes	yes	yes	yes	yes	yes	yes	yes	yes	yes	yes	yes	yes	yes	yes	yes
MSMB1829WGS	BC21	yes	yes	yes	no	no	no	no	no	no	no	no	no	no	no	no	no	no	no	yes	yes	yes	yes	no	no	no	no	no	no	no	no	no	no	yes	yes	yes	yes	yes	yes	yes	yes	yes	yes	yes	yes	yes	yes	yes	yes
MSMB1830	BC22	yes	yes	yes	no	no	no	no	no	no	no	no	no	no	no	no	no	no	no	yes	yes	yes	yes	no	no	no	no	no	no	no	no	no	no	yes	yes	yes	yes	yes	yes	yes	yes	yes	yes	yes	yes	yes	yes	yes	yes
MSMB1831WGS	BC6	yes	yes	yes	no	no	no	no	no	no	no	no	yes	no	no	yes	no	no	no	yes	yes	yes	yes	no	no	no	no	no	no	no	yes	no	no	yes	yes	yes	yes	yes	yes	yes	yes	yes	yes	yes	yes	yes	yes	yes	yes
MSMB1906	BC65	yes	yes	yes	no	no	no	no	no	no	no	no	yes	no	no	yes	yes	yes	yes	yes	yes	yes	yes	no	yes	yes	no	no	yes	no	yes	no	no	yes	yes	yes	yes	yes	yes	yes	yes	yes	yes	yes	yes	yes	yes	yes	yes
MSMB2027WGS	BC16	yes	yes	yes	no	no	no	no	no	no	no	no	no	no	no	no	no	no	no	yes	yes	yes	yes	no	no	no	no	no	no	no	yes	no	no	yes	yes	yes	yes	yes	yes	yes	yes	yes	yes	yes	yes	yes	yes	yes	yes
MSMB2095WGS	BC12	yes	yes	yes	no	no	no	no	no	no	no	no	yes	yes	no	no	no	no	no	yes	yes	yes	yes	no	no	no	yes	no	no	no	yes	no	no	yes	yes	yes	yes	yes	yes	yes	yes	yes	yes	yes	yes	yes	yes	yes	yes
MSMB2099WGS	BC10	yes	yes	yes	no	no	no	no	no	no	no	no	yes	no	no	no	no	no	no	yes	yes	yes	yes	no	no	no	no	no	no	no	yes	no	no	yes	yes	yes	yes	yes	yes	yes	yes	yes	yes	yes	yes	yes	yes	yes	yes
MSMB2164WGS	BC89	yes	yes	yes	no	no	no	no	no	no	no	no	no	no	no	no	no	no	no	yes	yes	yes	yes	no	no	no	no	no	no	no	no	no	no	yes	yes	yes	yes	yes	yes	yes	yes	yes	yes	yes	yes	yes	yes	yes	yes
MSMB2165WGS	BC90	yes	yes	yes	no	no	no	no	no	no	no	no	no	no	no	no	no	no	no	yes	yes	yes	yes	no	no	no	no	no	no	no	no	no	no	yes	yes	yes	yes	yes	yes	yes	yes	yes	yes	yes	yes	yes	yes	yes	yes
MSMB2177WGS	BC86	yes	yes	yes	no	no	no	no	no	no	no	no	no	no	no	no	no	no	no	yes	yes	yes	yes	no	no	no	no	no	no	no	no	no	no	yes	yes	yes	yes	yes	yes	yes	yes	yes	yes	yes	yes	yes	yes	yes	yes
MSMB2210WGS	BC34	yes	yes	yes	no	no	no	no	no	no	no	no	yes	no	no	no	no	no	no	yes	yes	yes	yes	no	no	no	no	no	no	no	yes	no	no	yes	yes	yes	yes	yes	yes	yes	yes	yes	yes	yes	yes	yes	yes	yes	yes
MSMB2211WGS	BC84	yes	yes	yes	no	no	no	no	no	no	no	no	no	no	no	no	no	no	no	yes	yes	yes	yes	no	no	no	no	no	no	no	yes	no	no	yes	yes	yes	yes	yes	yes	yes	yes	yes	yes	yes	yes	yes	yes	yes	yes
MSMB591WGS	BC60	yes	yes	yes	no	no	no	no	no	no	no	no	yes	no	no	no	no	no	no	yes	yes	yes	yes	no	no	no	no	no	no	no	yes	no	no	yes	yes	yes	yes	yes	yes	yes	yes	yes	yes	yes	yes	yes	yes	yes	yes
MSMB593WGS	BC14	yes	yes	yes	no	no	no	no	no	no	no	no	no	no	no	no	no	no	no	yes	yes	yes	yes	no	no	no	no	no	no	no	no	no	no	yes	yes	yes	yes	yes	yes	yes	yes	yes	yes	yes	yes	yes	yes	yes	yes
MSMB616WGS	BC15	yes	yes	yes	no	no	no	no	no	no	no	no	yes	no	no	no	no	no	no	yes	yes	yes	yes	no	no	no	no	no	no	no	no	no	no	yes	yes	yes	yes	yes	yes	yes	yes	yes	yes	yes	yes	yes	yes	yes	yes
MSMB648WGS	BC85	yes	yes	yes	no	no	no	no	no	no	no	no	yes	no	no	no	no	no	no	yes	yes	yes	yes	no	no	no	no	no	no	no	yes	no	no	yes	yes	yes	yes	yes	yes	yes	yes	yes	yes	yes	yes	yes	yes	yes	yes
MSMB724WGS	BC17	yes	yes	yes	no	no	no	no	no	no	no	no	no	no	no	no	no	no	no	yes	yes	yes	yes	no	no	no	no	no	no	no	no	no	no	yes	yes	yes	yes	yes	yes	yes	yes	yes	yes	yes	yes	yes	yes	yes	yes
MSMB839WGS	BC11	yes	yes	yes	no	no	no	no	no	no	no	no	yes	no	no	no	no	no	no	yes	yes	yes	yes	no	no	no	no	no	no	no	yes	no	no	yes	yes	yes	yes	yes	yes	yes	yes	yes	yes	yes	yes	yes	yes	yes	yes
NBRC14074	BC77	yes	yes	yes	no	no	no	no	no	no	no	no	yes	no	no	no	no	no	no	yes	yes	yes	yes	no	yes	no	no	no	no	no	yes	no	no	yes	yes	yes	yes	yes	yes	yes	yes	yes	yes	yes	yes	yes	yes	yes	yes
RB-39	BC68	yes	yes	yes	no	no	no	no	no	no	no	no	yes	yes	no	no	no	no	no	yes	yes	yes	yes	no	no	no	yes	no	no	no	yes	no	no	yes	yes	yes	yes	yes	yes	yes	yes	yes	yes	yes	yes	yes	yes	yes	yes
RF2-non_BP4	BC35	yes	yes	yes	no	no	no	no	no	no	no	no	no	no	no	yes	no	no	no	yes	yes	yes	yes	no	no	no	no	no	no	no	no	no	no	yes	yes	yes	yes	yes	yes	yes	yes	yes	yes	yes	yes	yes	yes	yes	yes
RF3-non_BP5	BC18	yes	yes	yes	no	no	no	no	no	no	no	no	yes	no	no	no	no	no	no	yes	yes	yes	yes	no	no	no	yes	no	no	no	yes	no	wecC	yes	yes	yes	yes	yes	yes	yes	yes	yes	yes	yes	yes	yes	yes	yes	yes
[truncated: 110 more columns]
